# Supplementary material for: Protective CD8+ T Cell Response Induced by Modified Vaccinia Virus Ankara Delivering Ebola Virus Nucleoprotein
Source: Vaccines (Basel). 2022 Mar 29;10(4):533. doi: 10.3390/vaccines10040533 (PMC9027530; doi:10.3390/vaccines10040533)
Supplement: Supplementary file 1 [file vaccines-10-00533-s001.zip]

Archive with 1 entries (1 files):
- vaccines-1632622-supplementary.pdf
